# Supplementary material for: Genomic Evolution of the SARS-CoV-2 Omicron Variant in Córdoba, Argentina (2021–2022): Analysis of Uncommon and Prevalent Spike Mutations
Source: Viruses. 2024 Dec 3;16(12):1877. doi: 10.3390/v16121877 (PMC11680156; doi:10.3390/v16121877)
Supplement: Supplementary file 1 [file viruses-16-01877-s001.zip]

Archive with 1 entries (1 files):
- viruses-3237805-supplementary.pdf
